# Supplementary material for: Berberine-Mediated BCRP Inhibition Enhances Systemic Exposure of Rhein: A Study to Unravel the Pharmacokinetic Basis of Synergy in Da-Huang-Xiao-Shi Decoction
Source: Pharmaceuticals (Basel). 2026 Mar 17;19(3):492. doi: 10.3390/ph19030492 (PMC13028883; doi:10.3390/ph19030492)
Supplement: Supplementary file 1 [file pharmaceuticals-19-00492-s001.zip]

Archive with 1 entries (1 files):
- pharmaceuticals-4134435-supplementary.pdf
